# Supplementary material for: BRAF V600E Detection in Liquid Biopsies from Pediatric Central Nervous System Tumors
Source: Cancers (Basel). 2019 Dec 25;12(1):66. doi: 10.3390/cancers12010066 (PMC7016762; doi:10.3390/cancers12010066)
Supplement: Supplementary file 1 [file cancers-12-00066-s001.zip]

Archive with 1 entries (1 files):
- Supplementary figure1.tif
